# Supplementary material for: Genome-wide identification and abiotic stress response analysis of the oat bHLH gene family
Source: Front Plant Sci. 2026 Apr 20;17:1832370. doi: 10.3389/fpls.2026.1832370 (PMC13137444; doi:10.3389/fpls.2026.1832370)
Supplement: Supplementary file 2 [file Table1.xlsx]

## Sheet: Table S1
Gene Name	Gene ID	Chr Location	Number of Amino Acid	Molecular Weight	Theoretical pI	Instability Index	Aliphatic Index	Grand Average of Hydropathicity	Subcellular Location
AsbHLH096	AVESA.00001b.r3.3Dg0001515.1	chr3D：346493569-346495467	506	53787.6	6.57	46.4	75.93	-0.314	chloroplast
AsbHLH246	AVESA.00001b.r3.7Cg0000831.1	chr7C：56773833-56788811	289	31966.7	6.72	66.45	64.22	-0.659	chloroplast
AsbHLH054	AVESA.00001b.r3.2Dg0000295.1	chr2D：32912539-32916289	567	59161.9	5.68	56.14	77.41	-0.202	nucleus
AsbHLH106	AVESA.00001b.r3.4Ag0001697.1	chr4A：295786815-295790662	422	44771.8	6.38	66.82	53.06	-0.625	chloroplast
AsbHLH183	AVESA.00001b.r3.5Cg0002023.1	chr5C：487049390-487052712	442	44833.4	6.3	54.71	69.07	-0.292	nucleus
AsbHLH063	AVESA.00001b.r3.2Dg0003022.1	chr2D：388753374-388756043	238	26308.3	9.12	48.93	64.41	-0.869	nucleus
AsbHLH016	AVESA.00001b.r3.1Dg0000974.1	chr1D：270696575-270699637	727	78349.6	6.28	58.87	66.18	-0.55	nucleus
AsbHLH118	AVESA.00001b.r3.4Cg0000631.1	chr4C：47784362-47787309	257	28742.3	6.98	67.97	72.45	-0.732	nucleus
AsbHLH173	AVESA.00001b.r3.5Ag0002713.1	chr5A：440495168-440502773	443	47334.3	6.18	54.73	66.64	-0.587	nucleus
AsbHLH036	AVESA.00001b.r3.2Ag0002190.1	chr2A：392480739-392482073	299	32235.1	6.09	55.06	81.61	-0.346	nucleus
AsbHLH163	AVESA.00001b.r3.5Ag0000326.1	chr5A：23264522-23267899	417	44047.2	5.39	72.79	70.05	-0.493	nucleus
AsbHLH117	AVESA.00001b.r3.4Ag0003650.1	chr4A：443936217-443939997	254	27952.9	7.68	33.22	89.8	-0.246	nucleus
AsbHLH110	AVESA.00001b.r3.4Ag0003297.1	chr4A：415580719-415585299	365	39115.5	7.71	73.54	54.66	-0.673	nucleus
AsbHLH119	AVESA.00001b.r3.4Cg0001070.1	chr4C：78128205-78129897	339	36780.7	5.89	55.6	67.14	-0.438	nucleus
AsbHLH209	AVESA.00001b.r3.6Ag0001619.1	chr6A：297453810-297457444	448	46711.4	5.19	51.51	73.08	-0.255	nucleus
AsbHLH185	AVESA.00001b.r3.5Cg0002301.1	chr5C：523866200-523868074	342	36370.9	6.07	58.58	72.92	-0.29	nucleus
AsbHLH139	AVESA.00001b.r3.4Dg0003004.1	chr4D：380533493-380536672	376	39126.3	5.33	63.88	69.26	-0.137	nucleus
AsbHLH074	AVESA.00001b.r3.3Ag0000464.1	chr3A：42652319-42653852	236	25956	6.24	74.5	56.74	-0.709	nucleus
AsbHLH095	AVESA.00001b.r3.3Dg0001199.1	chr3D：301323899-301327022	247	26568.5	4.55	46.83	68.26	-0.46	chloroplast
AsbHLH221	AVESA.00001b.r3.6Dg0000889.1	chr6D：223849403-223854887	256	28196.7	8.55	29.26	94.8	-0.2	chloroplast
AsbHLH011	AVESA.00001b.r3.1Cg0000658.1	chr1C：75289822-75293030	597	65251.5	7.71	48.34	73.52	-0.476	nucleus
AsbHLH214	AVESA.00001b.r3.6Cg0001330.1	chr6C：125738881-125741588	298	31949.1	5.52	58.64	63.99	-0.588	nucleus
AsbHLH266	AVESA.00001b.r3.7Dg0003134.1	chr7D：494981517-494983162	394	42206.8	5.29	54.67	74.67	-0.302	nucleus
AsbHLH162	AVESA.00001b.r3.5Ag0000196.1	chr5A：14388867-14390507	347	37394.7	5.42	68.52	68.1	-0.493	mitochondrion
AsbHLH204	AVESA.00001b.r3.6Ag0000970.1	chr6A：221815538-221820164	396	44015.7	6.82	69.66	64.09	-0.882	nucleus
AsbHLH023	AVESA.00001b.r3.2Ag0000553.1	chr2A：209721005-209724448	285	30809	6.41	53.55	72.74	-0.432	chloroplast
AsbHLH172	AVESA.00001b.r3.5Ag0002709.1	chr5A：439343876-439346758	450	47216.3	6.24	63.4	54.71	-0.594	nucleus
AsbHLH189	AVESA.00001b.r3.5Cg0002467.1	chr5C：538818791-538821214	415	43878	6.1	51.56	63.35	-0.43	nucleus
AsbHLH007	AVESA.00001b.r3.1Ag0002540.1	chr1A：410882254-410887531	255	28535.3	7.71	54.95	77.29	-0.816	nucleus
AsbHLH076	AVESA.00001b.r3.3Ag0000830.1	chr3A：74850064-74852932	432	46719.2	5.92	67.31	71.41	-0.457	chloroplast
AsbHLH249	AVESA.00001b.r3.7Cg0001304.1	chr7C：100403958-100409497	462	49169.8	6.82	61.93	51.3	-0.667	nucleus
AsbHLH149	AVESA.00001b.r3.4Dg0003500.1	chr4D：419021448-419024856	464	48996.6	6.14	52.66	57.72	-0.625	nucleus
AsbHLH049	AVESA.00001b.r3.2Cg0002789.1	chr2C：540654983-540656644	192	21978	9.3	97.35	61.98	-0.89	nucleus
AsbHLH090	AVESA.00001b.r3.3Dg0000183.1	chr3D：16698638-16703921	273	28585.2	8.94	49.81	79.01	-0.216	nucleus
AsbHLH048	AVESA.00001b.r3.2Cg0002474.1	chr2C：519136034-519139896	372	41692.2	6.07	64.52	77.37	-0.498	nucleus
AsbHLH088	AVESA.00001b.r3.3Cg0001867.1	chr3C：485489292-485492762	699	76619.9	9.57	51.71	75.38	-0.544	nucleus
AsbHLH105	AVESA.00001b.r3.4Ag0001472.1	chr4A：283310304-283313311	281	31210.9	7.8	59.78	66.05	-0.665	chloroplast
AsbHLH068	AVESA.00001b.r3.2Dg0003432.1	chr2D：486059295-486062688	289	31602.8	5.07	53.31	84.71	-0.199	nucleus
AsbHLH014	AVESA.00001b.r3.1Dg0000190.1	chr1D：22996368-22999456	597	65364.7	7.01	44.22	76.45	-0.463	nucleus
AsbHLH247	AVESA.00001b.r3.7Cg0000904.1	chr7C：61731128-61734555	403	44824.6	8.97	60.76	59.35	-0.693	nucleus
AsbHLH064	AVESA.00001b.r3.2Dg0003050.1	chr2D：402235761-402239183	228	24599.2	8.89	54.09	82.28	-0.326	chloroplast
AsbHLH097	AVESA.00001b.r3.3Dg0002027.1	chr3D：385443571-385445781	416	44555.8	7.7	62.64	57.84	-0.497	nucleus
AsbHLH005	AVESA.00001b.r3.1Ag0001513.1	chr1A：331074685-331077106	238	25915.4	6.92	55.11	70.71	-0.558	nucleus
AsbHLH104	AVESA.00001b.r3.4Ag0001374.1	chr4A：278429904-278433567	324	35838.2	6	51.4	60.25	-0.668	nucleus
AsbHLH055	AVESA.00001b.r3.2Dg0000523.1	chr2D：53479958-53482569	280	29746.6	5.26	50.15	64.29	-0.546	nucleus
AsbHLH270	AVESA.00001b.r3.7Dg0003630.1	chr7D：525499224-525502048	354	37400.2	5.62	40.37	76.41	-0.171	nucleus
AsbHLH198	AVESA.00001b.r3.5Dg0001960.1	chr5D：371793123-371795824	339	35270.2	5.42	43.64	76.46	-0.307	nucleus
AsbHLH220	AVESA.00001b.r3.6Dg0000770.1	chr6D：207542725-207544873	359	38588.4	6.26	51.48	63.98	-0.505	nucleus
AsbHLH056	AVESA.00001b.r3.2Dg0001383.1	chr2D：139715708-139721706	161	17433.6	9.24	56.71	60.62	-0.716	nucleus
AsbHLH071	AVESA.00001b.r3.2Dg0003521.1	chr2D：498950982-498952463	363	39384.8	5.02	53.82	72.78	-0.537	nucleus
AsbHLH215	AVESA.00001b.r3.6Cg0003058.1	chr6C：526353737-526355505	345	36921.4	8.05	47.7	63.74	-0.53	nucleus
AsbHLH116	AVESA.00001b.r3.4Ag0003649.1	chr4A：443814478-443819217	245	26965.5	8.52	40.58	72.49	-0.516	nucleus
AsbHLH060	AVESA.00001b.r3.2Dg0001696.1	chr2D：160075606-160079584	394	42812.2	5.01	61.19	84.49	-0.313	nucleus
AsbHLH213	AVESA.00001b.r3.6Cg0000680.1	chr6C：65559406-65565360	297	30918	7.11	52.66	82.73	-0.168	chloroplast
AsbHLH009	AVESA.00001b.r3.1Ag0002977.1	chr1A：468437840-468439925	422	45489.5	5.08	68.72	72.16	-0.539	nucleus
AsbHLH253	AVESA.00001b.r3.7Dg0000301.1	chr7D：24519070-24522346	441	47982.8	5.7	53.33	52.72	-0.794	nucleus
AsbHLH070	AVESA.00001b.r3.2Dg0003484.1	chr2D：493860046-493863220	432	45520.6	5.72	54.02	63.43	-0.421	nucleus
AsbHLH051	AVESA.00001b.r3.2Cg0002884.1	chr2C：546031058-546032182	278	29864.6	6.08	52.69	84.6	-0.245	nucleus
AsbHLH120	AVESA.00001b.r3.4Cg0001818.1	chr4C：178849031-178852425	271	28798.2	5.28	40.33	42.84	-0.91	nucleus
AsbHLH089	AVESA.00001b.r3.3Cg0002200.1	chr3C：538874439-538876547	483	51223.8	7.23	44.56	76.09	-0.321	nucleus
AsbHLH233	AVESA.00001b.r3.7Ag0001302.1	chr7A：107183734-107186765	545	58627.1	6.19	56.69	60	-0.626	nucleus
AsbHLH250	AVESA.00001b.r3.7Cg0001723.1	chr7C：169246019-169256499	812	88295.1	6.6	47.61	78.28	-0.393	nucleus
AsbHLH021	AVESA.00001b.r3.1Dg0003425.1	chr1D：465189216-465191040	354	38237.2	5.44	51.14	73.87	-0.318	nucleus
AsbHLH040	AVESA.00001b.r3.2Cg0001236.1	chr2C：319171586-319175578	321	34385.9	8.14	57.84	68.57	-0.506	nucleus
AsbHLH203	AVESA.00001b.r3.6Ag0000399.1	chr6A：54470139-54473552	629	67895.4	9.49	64.4	69.46	-0.406	nucleus
AsbHLH161	AVESA.00001b.r3.5Ag0000185.1	chr5A：12860239-12864003	302	33067	5.74	55.05	67.88	-0.582	nucleus
AsbHLH017	AVESA.00001b.r3.1Dg0001474.1	chr1D：321877341-321879581	422	45536.5	5.12	64.48	73.29	-0.546	nucleus
AsbHLH210	AVESA.00001b.r3.6Ag0001693.1	chr6A：301163055-301167104	295	30724.7	7.84	57.55	77.69	-0.278	golgi apparatus
AsbHLH094	AVESA.00001b.r3.3Dg0000740.1	chr3D：106537260-106540295	614	65392.7	6.43	58.46	68.45	-0.402	nucleus
AsbHLH080	AVESA.00001b.r3.3Ag0001967.1	chr3A：395985939-395987845	507	54016.8	6.27	49.72	75.19	-0.341	nucleus
AsbHLH061	AVESA.00001b.r3.2Dg0002092.1	chr2D：183080722-183083824	428	44959.2	6.67	55.6	62.62	-0.369	chloroplast
AsbHLH029	AVESA.00001b.r3.2Ag0000961.1	chr2A：284772234-284773899	355	38677.9	5.02	52.45	72.79	-0.572	nucleus
AsbHLH251	AVESA.00001b.r3.7Cg0002592.1	chr7C：444301292-444304618	431	45592.7	9.31	59.77	58.54	-0.529	chloroplast
AsbHLH219	AVESA.00001b.r3.6Dg0000658.1	chr6D：191216198-191220098	283	31489	8.38	65.14	66.22	-0.8	nucleus
AsbHLH020	AVESA.00001b.r3.1Dg0002975.1	chr1D：435618327-435622145	302	33111.1	5.74	55.69	66.26	-0.602	cytoplasm
AsbHLH072	AVESA.00001b.r3.3Ag0000345.1	chr3A：33124950-33126594	271	28741.2	5.77	45.53	68.82	-0.369	nucleus
AsbHLH271	AVESA.00001b.r3.Ung0000356.1	ChrUn：40894114-40896863	315	34528.6	5.56	64.44	75.94	-0.457	nucleus
AsbHLH084	AVESA.00001b.r3.3Cg0000876.1	chr3C：101857481-101860482	247	26556.6	4.58	51.77	73	-0.418	nucleus
AsbHLH087	AVESA.00001b.r3.3Cg0001524.1	chr3C：371346888-371349916	602	65140.6	7.45	59.72	66.69	-0.447	nucleus
AsbHLH240	AVESA.00001b.r3.7Ag0001858.1	chr7A：171729643-171734438	326	35253.4	6.42	54.72	59.94	-0.565	nucleus
AsbHLH044	AVESA.00001b.r3.2Cg0001580.1	chr2C：394105366-394107725	300	32562.5	4.71	63.83	80.33	-0.3	nucleus
AsbHLH177	AVESA.00001b.r3.5Ag0002979.1	chr5A：459707916-459709263	306	33053.3	6.45	66.21	80.1	-0.357	nucleus
AsbHLH212	AVESA.00001b.r3.6Cg0000615.1	chr6C：58862005-58865542	444	46556.2	5.24	51.22	70.23	-0.289	chloroplast
AsbHLH028	AVESA.00001b.r3.2Ag0000922.1	chr2A：279699904-279702779	328	34946.9	6.22	50.16	62.62	-0.581	nucleus
AsbHLH002	AVESA.00001b.r3.1Ag0000880.1	chr1A：261125966-261131925	459	49287.7	5.88	59.21	57.58	-0.532	nucleus
AsbHLH069	AVESA.00001b.r3.2Dg0003434.1	chr2D：486285675-486288033	311	34320.7	5.02	64.3	81.25	-0.305	nucleus
AsbHLH263	AVESA.00001b.r3.7Dg0001803.1	chr7D：368391018-368394506	267	28369.8	5.28	38.55	42.4	-0.91	nucleus
AsbHLH004	AVESA.00001b.r3.1Ag0001454.1	chr1A：327852224-327854366	425	45766.7	5.12	63.93	73.93	-0.546	nucleus
AsbHLH122	AVESA.00001b.r3.4Cg0002023.1	chr4C：222208033-222211267	240	26223.8	5.89	45.16	60.71	-0.635	nucleus
AsbHLH264	AVESA.00001b.r3.7Dg0002014.1	chr7D：397682046-397685770	435	45722.6	6.21	64.13	78.6	-0.186	nucleus
AsbHLH243	AVESA.00001b.r3.7Ag0002790.1	chr7A：465150884-465154073	263	28035.5	5.28	38.7	43.04	-0.915	nucleus
AsbHLH001	AVESA.00001b.r3.1Ag0000219.1	chr1A：27498243-27501077	597	65372.7	6.8	44.84	75.48	-0.465	nucleus
AsbHLH039	AVESA.00001b.r3.2Cg0000977.1	chr2C：192850077-192852648	224	24576.7	10.23	48.73	67.68	-0.746	nucleus
AsbHLH262	AVESA.00001b.r3.7Dg0001596.1	chr7D：337470159-337473387	240	26304.9	5.99	47.87	61.92	-0.63	mitochondrion
AsbHLH079	AVESA.00001b.r3.3Ag0001640.1	chr3A：348923429-348926517	247	26420.5	4.5	46.98	70.2	-0.402	chloroplast
AsbHLH211	AVESA.00001b.r3.6Ag0001916.1	chr6A：319843762-319847392	384	39585.2	6.43	64.49	66.77	-0.447	peroxisome
AsbHLH218	AVESA.00001b.r3.6Cg0003493.1	chr6C：611666799-611673981	308	31984.1	6.9	52.93	50.49	-0.691	nucleus
AsbHLH111	AVESA.00001b.r3.4Ag0003376.1	chr4A：420529860-420533138	466	49194	6.14	50	57.06	-0.61	nucleus
AsbHLH242	AVESA.00001b.r3.7Ag0002595.1	chr7A：436728547-436731814	164	17993.2	7.65	42.21	71.46	-0.607	nucleus
AsbHLH124	AVESA.00001b.r3.4Cg0003484.1	chr4C：674720208-674723703	405	42909	5.4	72.39	70.42	-0.497	chloroplast
AsbHLH208	AVESA.00001b.r3.6Ag0001483.1	chr6A：288927800-288933936	303	31581.7	6.83	55.74	50.69	-0.676	chloroplast
AsbHLH269	AVESA.00001b.r3.7Dg0003284.1	chr7D：506491577-506494472	324	34996.1	6.92	77.64	63.67	-0.626	nucleus
AsbHLH190	AVESA.00001b.r3.5Cg0002574.1	chr5C：547189671-547192413	278	30038	8.18	58.19	77.91	-0.319	nucleus
AsbHLH199	AVESA.00001b.r3.5Dg0002208.1	chr5D：391669194-391671220	338	36386.9	6.32	62.54	70.33	-0.448	nucleus
AsbHLH188	AVESA.00001b.r3.5Cg0002393.1	chr5C：532043256-532046903	403	42202.3	9.05	54.55	60.69	-0.485	nucleus
AsbHLH099	AVESA.00001b.r3.4Ag0000010.1	chr4A：2878268-2882973	334	36243.5	9.81	64.82	71.32	-0.817	nucleus
AsbHLH132	AVESA.00001b.r3.4Dg0001918.1	chr4D：313779038-313781591	304	31928.7	6.24	77.48	64.01	-0.436	nucleus
AsbHLH041	AVESA.00001b.r3.2Cg0001394.1	chr2C：358942448-358946073	173	18640.4	5.7	61.62	62.14	-0.328	nucleus
AsbHLH050	AVESA.00001b.r3.2Cg0002860.1	chr2C：544463612-544466625	470	49985.8	6.85	57.1	62.6	-0.388	nucleus
AsbHLH047	AVESA.00001b.r3.2Cg0002179.1	chr2C：491554234-491582261	162	17550.7	9.27	63.86	58.46	-0.721	nucleus
AsbHLH015	AVESA.00001b.r3.1Dg0000868.1	chr1D：253080974-253086086	456	49083.5	6.27	60.53	58.84	-0.519	nucleus
AsbHLH107	AVESA.00001b.r3.4Ag0001786.1	chr4A：300445021-300448287	280	30039.9	5.98	53.72	69.43	-0.531	nucleus
AsbHLH127	AVESA.00001b.r3.4Dg0001483.1	chr4D：287131744-287133928	351	37928.3	6.08	51.49	70.94	-0.5	nucleus
AsbHLH226	AVESA.00001b.r3.6Dg0001371.1	chr6D：263184279-263188833	295	30678.6	7.84	55.16	80.03	-0.259	nucleus
AsbHLH100	AVESA.00001b.r3.4Ag0000422.1	chr4A：171363908-171367543	389	40192.7	7.3	51.14	74.68	-0.261	nucleus
AsbHLH207	AVESA.00001b.r3.6Ag0001216.1	chr6A：261673396-261676242	482	52003.7	6.25	55.01	59.67	-0.602	nucleus
AsbHLH010	AVESA.00001b.r3.1Ag0003031.2	chr1A：473611286-473614307	235	25785.2	7.7	55.51	69.53	-0.629	nucleus
AsbHLH156	AVESA.00001b.r3.4Dg0003750.1	chr4D：440245971-440249956	194	21501.8	9.11	35.18	92.99	-0.251	nucleus
AsbHLH200	AVESA.00001b.r3.5Dg0002235.1	chr5D：392928113-392931232	450	46808.8	6.35	61.74	55.16	-0.574	nucleus
AsbHLH217	AVESA.00001b.r3.6Cg0003215.1	chr6C：568234962-568237647	492	53188	6.18	51.37	60.2	-0.573	nucleus
AsbHLH131	AVESA.00001b.r3.4Dg0001809.2	chr4D：308365526-308370871	287	31950.7	8.88	61.71	66.41	-0.687	chloroplast
AsbHLH138	AVESA.00001b.r3.4Dg0002848.1	chr4D：370047414-370052230	368	39611.1	8.18	73.37	55.24	-0.701	nucleus
AsbHLH232	AVESA.00001b.r3.7Ag0001144.1	chr7A：91699205-91700397	131	14426.1	9.23	91.63	76.03	-0.644	chloroplast
AsbHLH229	AVESA.00001b.r3.7Ag0000513.1	chr7A：47385297-47387233	265	28638.8	7.88	59.95	82.53	-0.261	nucleus
AsbHLH234	AVESA.00001b.r3.7Ag0001394.1	chr7A：115162134-115165783	566	59066.8	5.47	55.43	77.72	-0.171	nucleus
AsbHLH027	AVESA.00001b.r3.2Ag0000868.1	chr2A：271432895-271435271	281	31075.5	5.63	59.79	88.19	-0.152	nucleus
AsbHLH003	AVESA.00001b.r3.1Ag0000985.1	chr1A：278509224-278512111	822	89054	6.92	63.35	65.86	-0.533	chloroplast
AsbHLH194	AVESA.00001b.r3.5Cg0003007.1	chr5C：584084387-584088077	424	42641.5	8.95	61.32	59.36	-0.407	nucleus
AsbHLH228	AVESA.00001b.r3.7Ag0000320.1	chr7A：24455337-24457662	495	52751.5	6.17	74.45	56.38	-0.585	nucleus
AsbHLH030	AVESA.00001b.r3.2Ag0001769.1	chr2A：364415162-364421632	380	41667.8	4.72	48.47	84.45	-0.402	nucleus
AsbHLH137	AVESA.00001b.r3.4Dg0002173.1	chr4D：329688059-329691577	434	46522.3	5.23	61.7	75.76	-0.248	nucleus
AsbHLH126	AVESA.00001b.r3.4Dg0001377.1	chr4D：278203363-278208684	461	49135.8	6.44	58.42	52.45	-0.662	nucleus
AsbHLH067	AVESA.00001b.r3.2Dg0003379.1	chr2D：476825115-476830706	407	46613.9	5.89	46.27	80	-0.529	nucleus
AsbHLH241	AVESA.00001b.r3.7Ag0002476.1	chr7A：416747378-416751269	412	43370.1	7.78	59.96	60.32	-0.447	nucleus
AsbHLH093	AVESA.00001b.r3.3Dg0000356.1	chr3D：32994926-32998657	735	80538	9.62	55.38	70.63	-0.6	nucleus
AsbHLH261	AVESA.00001b.r3.7Dg0001482.1	chr7D：318454140-318457564	445	47014.5	8.87	59.88	64.61	-0.426	chloroplast
AsbHLH033	AVESA.00001b.r3.2Ag0001772.1	chr2A：364730877-364734533	583	64102.5	5.23	61.74	79.02	-0.294	nucleus
AsbHLH205	AVESA.00001b.r3.6Ag0001082.1	chr6A：241279378-241281635	359	38662.5	6.4	53.12	64.51	-0.518	peroxisome
AsbHLH103	AVESA.00001b.r3.4Ag0001016.1	chr4A：248460721-248465823	457	48573.2	6.21	58.19	54.4	-0.605	nucleus
AsbHLH257	AVESA.00001b.r3.7Dg0000588.1	chr7D：54317813-54320270	390	41525	5.67	48.78	58.62	-0.6	nucleus
AsbHLH123	AVESA.00001b.r3.4Cg0002210.1	chr4C：262477135-262483255	267	29138.2	9.3	55.54	69.81	-0.89	nucleus
AsbHLH098	AVESA.00001b.r3.3Dg0002446.1	chr3D：444935818-444938532	513	55018.4	5.89	74.71	63.53	-0.452	nucleus
AsbHLH182	AVESA.00001b.r3.5Cg0001251.1	chr5C：326826541-326832427	893	97419.5	6.11	45.27	74.02	-0.42	nucleus
AsbHLH081	AVESA.00001b.r3.3Ag0001974.1	chr3A：396571184-396573923	394	40829.2	6.23	37.19	65	-0.325	nucleus
AsbHLH193	AVESA.00001b.r3.5Cg0002968.1	chr5C：580965347-580971014	481	52089.9	4.99	57.68	74.1	-0.455	nucleus
AsbHLH252	AVESA.00001b.r3.7Cg0002919.1	chr7C：534813311-534815936	263	29203.8	9.06	65.9	53.57	-0.743	nucleus
AsbHLH171	AVESA.00001b.r3.5Ag0002685.1	chr5A：438142236-438144329	315	33334.5	8.97	65.22	69.59	-0.362	chloroplast
AsbHLH057	AVESA.00001b.r3.2Dg0001692.1	chr2D：159906370-159912372	380	41980.3	4.78	50.15	85.97	-0.413	nucleus
AsbHLH078	AVESA.00001b.r3.3Ag0001169.1	chr3A：134768871-134772381	542	58033.3	6.3	57.32	66.75	-0.431	nucleus
AsbHLH062	AVESA.00001b.r3.2Dg0002608.1	chr2D：232593398-232598217	254	27968.8	6.1	51.52	64.25	-0.632	nucleus
AsbHLH265	AVESA.00001b.r3.7Dg0002165.1	chr7D：414061884-414068643	315	33263.5	8.97	59.55	69.81	-0.463	nucleus
AsbHLH035	AVESA.00001b.r3.2Ag0002166.1	chr2A：391420994-391424032	476	50307.5	7.57	58.87	67.98	-0.34	nucleus
AsbHLH170	AVESA.00001b.r3.5Ag0002622.1	chr5A：432518302-432519575	242	25889.3	6.15	67.24	77.23	-0.198	nucleus
AsbHLH254	AVESA.00001b.r3.7Dg0000382.1	chr7D：31224045-31227783	596	62492.8	5.65	54.14	78.05	-0.153	nucleus
AsbHLH077	AVESA.00001b.r3.3Ag0000908.1	chr3A：81350939-81354519	736	80064.6	9.65	54.78	70.56	-0.587	nucleus
AsbHLH130	AVESA.00001b.r3.4Dg0001720.1	chr4D：304108880-304112409	324	35809.2	5.94	51.76	59.04	-0.662	nucleus
AsbHLH237	AVESA.00001b.r3.7Ag0001610.1	chr7A：139839393-139841939	390	41704.3	5.57	49.6	58.62	-0.597	nucleus
AsbHLH195	AVESA.00001b.r3.5Dg0000465.1	chr5D：49257267-49259243	227	25208.2	5.39	66.38	70.97	-0.869	nucleus
AsbHLH034	AVESA.00001b.r3.2Ag0001773.1	chr2A：364882151-364888264	350	38493	5.27	58.21	90	-0.257	nucleus
AsbHLH245	AVESA.00001b.r3.7Cg0000592.1	chr7C：42241745-42245907	417	44231.3	6.16	69.56	53.93	-0.625	nucleus
AsbHLH037	AVESA.00001b.r3.2Ag0002554.1	chr2A：422136983-422150484	311	32874.1	8.99	59.51	69.81	-0.452	nucleus
AsbHLH018	AVESA.00001b.r3.1Dg0001530.1	chr1D：324751105-324753696	315	34103.9	9.14	61.37	71.46	-0.489	nucleus
AsbHLH186	AVESA.00001b.r3.5Cg0002325.1	chr5C：525377854-525380901	440	46314.4	6.38	61.59	54.18	-0.608	nucleus
AsbHLH184	AVESA.00001b.r3.5Cg0002072.1	chr5C：492636487-492639345	340	35164.3	5.8	44.04	77.97	-0.258	nucleus
AsbHLH008	AVESA.00001b.r3.1Ag0002610.1	chr1A：416456221-416458936	280	29719.5	5.16	50.92	63.93	-0.545	nucleus
AsbHLH248	AVESA.00001b.r3.7Cg0000921.1	chr7C：63147600-63149940	343	37408.4	5.74	55.28	74.4	-0.368	nucleus
AsbHLH181	AVESA.00001b.r3.5Cg0000395.1	chr5C：76215902-76219856	280	30370.9	7.79	44.05	65.57	-0.574	nucleus
AsbHLH244	AVESA.00001b.r3.7Cg0000505.1	chr7C：36710738-36714656	322	34377.7	7.23	57.28	65.56	-0.627	nucleus
AsbHLH223	AVESA.00001b.r3.6Dg0001172.1	chr6D：250427923-250434483	308	31884	7.18	57.93	49.55	-0.675	nucleus
AsbHLH022	AVESA.00001b.r3.2Ag0000480.1	chr2A：178429802-178432344	192	21146.7	9.57	53.92	64.58	-0.776	nucleus
AsbHLH174	AVESA.00001b.r3.5Ag0002782.1	chr5A：444929905-444933262	493	52265.6	9.34	59.42	58.9	-0.554	nucleus
AsbHLH121	AVESA.00001b.r3.4Cg0001827.1	chr4C：180136277-180140052	268	29555.2	5.23	73.19	68.1	-0.579	nucleus
AsbHLH075	AVESA.00001b.r3.3Ag0000726.1	chr3A：64515967-64520559	271	28516.2	9.03	42.35	86.13	-0.156	nucleus
AsbHLH227	AVESA.00001b.r3.7Ag0000266.4	chr7A：20527637-20531663	292	31473.4	6	62.22	63.22	-0.417	nucleus
AsbHLH083	AVESA.00001b.r3.3Cg0000686.1	chr3C：66832879-66836605	269	28341.9	9.15	51.06	79.81	-0.244	nucleus
AsbHLH026	AVESA.00001b.r3.2Ag0000866.1	chr2A：271292842-271296277	280	30472.7	5.05	50.21	84	-0.179	nucleus
AsbHLH045	AVESA.00001b.r3.2Cg0001638.1	chr2C：402532131-402535489	296	30357.7	6.95	62.9	64.26	-0.425	nucleus
AsbHLH258	AVESA.00001b.r3.7Dg0000838.1	chr7D：82463528-82469905	257	27146.5	9.4	71.3	59.34	-0.526	nucleus
AsbHLH140	AVESA.00001b.r3.4Dg0003175.1	chr4D：395540940-395549377	269	29255.6	9.18	36.12	83.38	-0.308	nucleus
AsbHLH230	AVESA.00001b.r3.7Ag0001004.1	chr7A：80816850-80822454	475	51582.4	4.99	53.52	72.76	-0.436	nucleus
AsbHLH012	AVESA.00001b.r3.1Cg0001681.1	chr1C：425238332-425241134	761	82253.2	6.42	64.09	66.16	-0.531	nucleus
AsbHLH201	AVESA.00001b.r3.5Dg0002239.1	chr5D：393742298-393749871	514	54928.4	6.24	55.76	62.02	-0.68	nucleus
AsbHLH238	AVESA.00001b.r3.7Ag0001851.1	chr7A：170277093-170282865	256	26886.1	9.37	70.34	54.61	-0.587	nucleus
AsbHLH024	AVESA.00001b.r3.2Ag0000716.1	chr2A：244135847-244139587	414	44011.1	5.78	63.77	62.37	-0.483	nucleus
AsbHLH179	AVESA.00001b.r3.5Cg0000388.1	chr5C：75387543-75392980	457	49245.6	6.33	63.09	61.82	-0.705	nucleus
AsbHLH091	AVESA.00001b.r3.3Dg0000288.1	chr3D：26108085-26111128	429	46557.9	5.85	65.1	71.45	-0.47	nucleus
AsbHLH168	AVESA.00001b.r3.5Ag0002421.1	chr5A：413798388-413801102	213	22155	10.54	57.22	70.7	-0.288	nucleus
AsbHLH143	AVESA.00001b.r3.4Dg0003177.1	chr4D：395658411-395661160	239	26173.7	8.75	43.73	76.78	-0.47	nucleus
AsbHLH267	AVESA.00001b.r3.7Dg0003159.1	chr7D：496857196-496862696	445	48223	5.4	54.64	76.13	-0.431	nucleus
AsbHLH042	AVESA.00001b.r3.2Cg0001577.1	chr2C：393848924-393852733	226	24595.8	4.84	55.03	89.87	-0.186	nucleus
AsbHLH052	AVESA.00001b.r3.2Dg0000207.1	chr2D：24936767-24940329	540	58703.1	6.94	55.73	53.89	-0.727	nucleus
AsbHLH166	AVESA.00001b.r3.5Ag0001736.1	chr5A：316153353-316159091	898	98139.5	6.14	44.7	74.04	-0.38	nucleus
AsbHLH159	AVESA.00001b.r3.4Dg0003752.1	chr4D：440294106-440296630	239	26266.9	8.24	38.1	84.06	-0.429	nucleus
AsbHLH135	AVESA.00001b.r3.4Dg0002142.1	chr4D：327615871-327619249	280	30039.9	5.98	53.72	69.43	-0.531	nucleus
AsbHLH145	AVESA.00001b.r3.4Dg0003178.1	chr4D：395755180-395758020	239	26304.9	7.68	38.46	84.48	-0.45	nucleus
AsbHLH154	AVESA.00001b.r3.4Dg0003749.1	chr4D：440150445-440154095	244	26835.2	8.56	41.63	70.41	-0.577	chloroplast
AsbHLH114	AVESA.00001b.r3.4Ag0003647.1	chr4A：443760887-443770508	240	26245.8	8.48	40.29	75.25	-0.455	nucleus
AsbHLH235	AVESA.00001b.r3.7Ag0001527.1	chr7A：129336162-129339333	391	42145.2	6.84	62.38	60.74	-0.591	nucleus
AsbHLH133	AVESA.00001b.r3.4Dg0002054.1	chr4D：323036709-323040711	423	44814	6.6	68.81	54.11	-0.607	chloroplast
AsbHLH157	AVESA.00001b.r3.4Dg0003751.1	chr4D：440264766-440267729	237	26000.5	8.74	36.33	76.96	-0.459	nucleus
AsbHLH196	AVESA.00001b.r3.5Dg0001309.1	chr5D：273161389-273167218	896	97530.6	6.09	44.35	74.01	-0.396	nucleus
AsbHLH152	AVESA.00001b.r3.4Dg0003748.1	chr4D：440132415-440136411	253	27762.5	8.69	40.73	76.72	-0.475	nucleus
AsbHLH065	AVESA.00001b.r3.2Dg0003270.1	chr2D：458397706-458401361	378	40149.8	5.47	64.86	62.12	-0.535	nucleus
AsbHLH031	AVESA.00001b.r3.2Ag0001771.1	chr2A：364521614-364528147	417	46119	5.17	49.51	82.54	-0.482	nucleus
AsbHLH085	AVESA.00001b.r3.3Cg0001303.1	chr3C：273432994-273437020	245	25649.4	5.23	64.01	58.61	-0.321	nucleus
AsbHLH058	AVESA.00001b.r3.2Dg0001695.1	chr2D：159993125-160000470	391	43070.3	4.73	52.65	84.32	-0.434	nucleus
AsbHLH101	AVESA.00001b.r3.4Ag0000646.1	chr4A：204221120-204226922	888	96177.3	6.41	45.98	79.5	-0.326	nucleus
AsbHLH175	AVESA.00001b.r3.5Ag0002855.1	chr5A：449574201-449576591	295	31089.2	9.26	50.95	67.9	-0.449	nucleus
AsbHLH255	AVESA.00001b.r3.7Dg0000505.1	chr7D：44189933-44192315	300	32057.9	9.05	67.03	57.03	-0.613	nucleus
AsbHLH150	AVESA.00001b.r3.4Dg0003587.1	chr4D：425080234-425083686	236	24074.2	4.88	59.08	67.58	-0.094	nucleus
AsbHLH108	AVESA.00001b.r3.4Ag0001819.1	chr4A：303734787-303738262	270	28685.9	6.04	65.73	62.56	-0.346	nucleus
AsbHLH147	AVESA.00001b.r3.4Dg0003420.1	chr4D：412874836-412878947	426	45725.2	9.77	72.82	55.09	-0.713	nucleus
AsbHLH164	AVESA.00001b.r3.5Ag0000875.1	chr5A：78927826-78929806	161	17728.1	8.83	45.8	84.91	-0.578	nucleus
AsbHLH112	AVESA.00001b.r3.4Ag0003461.1	chr4A：428795203-428798506	226	23014.8	4.8	61.56	58.1	-0.176	nucleus
AsbHLH128	AVESA.00001b.r3.4Dg0001705.1	chr4D：303246316-303248845	336	36535.2	5.68	62.41	71.9	-0.362	chloroplast
AsbHLH191	AVESA.00001b.r3.5Cg0002715.2	chr5C：557785875-557791591	1168	132089	6.47	48.53	94.79	-0.243	chloroplast
AsbHLH224	AVESA.00001b.r3.6Dg0001304.1	chr6D：260368094-260371861	396	41600.7	6.28	54.76	73.76	-0.288	nucleus
AsbHLH115	AVESA.00001b.r3.4Ag0003647.2	chr4A：443761018-443769050	230	24831.1	7.09	35.18	81	-0.346	nucleus
AsbHLH046	AVESA.00001b.r3.2Cg0001638.2	chr2C：402532199-402535499	425	44707.6	5.86	65.81	62.24	-0.481	nucleus
AsbHLH141	AVESA.00001b.r3.4Dg0003175.4	chr4D：395544799-395549382	242	26521.3	6.82	40.82	80.99	-0.24	nucleus
AsbHLH231	AVESA.00001b.r3.7Ag0001004.5	chr7A：80817012-80822438	224	24302.8	8.55	59.75	85.85	-0.358	nucleus
AsbHLH202	AVESA.00001b.r3.5Dg0002239.7	chr5D：393742636-393749895	341	37050.5	5.13	54.96	63.87	-0.789	nucleus
AsbHLH013	AVESA.00001b.r3.1Cg0001681.2	chr1C：425238443-425241574	724	78171.4	6.31	59.42	67.25	-0.546	nucleus
AsbHLH142	AVESA.00001b.r3.4Dg0003176.3	chr4D：395602624-395606760	230	25249.7	8.32	37.77	85.65	-0.301	nucleus
AsbHLH019	AVESA.00001b.r3.1Dg0002598.2	chr1D：397158095-397160975	493	52565.2	6.17	74.11	55.82	-0.569	chloroplast
AsbHLH187	AVESA.00001b.r3.5Cg0002335.8	chr5C：526809016-526814396	384	41782.8	6.06	58.71	58.8	-0.828	chloroplast
AsbHLH025	AVESA.00001b.r3.2Ag0000716.5	chr2A：244136001-244139652	373	39779.9	5.74	64.81	71.8	-0.364	nucleus
AsbHLH073	AVESA.00001b.r3.3Ag0000369.2	chr3A：35708963-35711402	236	24769.8	9.36	46.9	78.26	-0.381	nucleus
AsbHLH259	AVESA.00001b.r3.7Dg0000838.10	chr7D：82463597-82469905	341	37155.8	5.55	59.79	60.15	-0.851	chloroplast
AsbHLH169	AVESA.00001b.r3.5Ag0002421.2	chr5A：413798493-413801141	394	40987.6	6.08	42.3	73.22	-0.399	nucleus
AsbHLH059	AVESA.00001b.r3.2Dg0001695.12	chr2D：159995762-160000105	612	67935.6	5.16	53.1	82.76	-0.368	nucleus
AsbHLH082	AVESA.00001b.r3.3Cg0000314.2	chr3C：23651831-23654349	301	31511.7	9.7	43.34	82.46	-0.215	nucleus
AsbHLH144	AVESA.00001b.r3.4Dg0003177.2	chr4D：395658498-395661165	244	26668.4	9.07	41.35	84.34	-0.289	nucleus
AsbHLH268	AVESA.00001b.r3.7Dg0003159.8	chr7D：496857285-496862693	199	21643.6	9.07	59.62	83.42	-0.496	nucleus
AsbHLH206	AVESA.00001b.r3.6Ag0001207.6	chr6A：260318385-260323582	609	65698	5.49	38.17	82.59	-0.277	nucleus
AsbHLH043	AVESA.00001b.r3.2Cg0001577.2	chr2C：393849019-393852721	289	31387.7	4.91	50.36	91.8	-0.117	nucleus
AsbHLH053	AVESA.00001b.r3.2Dg0000207.2	chr2D：24936773-24940276	441	48068.9	5.72	50.89	52.72	-0.788	nucleus
AsbHLH167	AVESA.00001b.r3.5Ag0001736.5	chr5A：316153552-316159233	753	82639.7	6.31	46.36	70.84	-0.513	nucleus
AsbHLH160	AVESA.00001b.r3.4Dg0003752.2	chr4D：440294106-440296630	288	32006.8	9.22	32.6	90.73	-0.211	nucleus
AsbHLH092	AVESA.00001b.r3.3Dg0000288.4	chr3D：26108106-26110825	372	40337.2	6.12	65.16	72.42	-0.47	nucleus
AsbHLH136	AVESA.00001b.r3.4Dg0002142.3	chr4D：327615881-327619742	279	29940.8	5.98	54.18	68.64	-0.548	nucleus
AsbHLH146	AVESA.00001b.r3.4Dg0003178.2	chr4D：395755199-395758020	247	26908.7	6.65	37.66	90	-0.269	nucleus
AsbHLH155	AVESA.00001b.r3.4Dg0003749.2	chr4D：440150467-440154095	226	24670.9	7.79	40.83	75.13	-0.386	nucleus
AsbHLH006	AVESA.00001b.r3.1Ag0001659.2	chr1A：347327141-347329269	364	38854.3	6.59	63.03	63.98	-0.398	nucleus
AsbHLH158	AVESA.00001b.r3.4Dg0003751.3	chr4D：440264796-440267729	222	24300.6	8.88	35.85	82.57	-0.327	nucleus
AsbHLH197	AVESA.00001b.r3.5Dg0001309.3	chr5D：273161389-273167106	784	85837.5	6.41	45.09	73.64	-0.452	nucleus
AsbHLH153	AVESA.00001b.r3.4Dg0003748.2	chr4D：440132415-440136407	248	27178	8.1	39.83	83.35	-0.212	nucleus
AsbHLH236	AVESA.00001b.r3.7Ag0001527.11	chr7A：129336399-129339333	397	42976.4	8.67	61.18	65.94	-0.516	nucleus
AsbHLH066	AVESA.00001b.r3.2Dg0003270.6	chr2D：458398012-458401350	374	39755.3	5.46	64.93	62.78	-0.552	nucleus
AsbHLH125	AVESA.00001b.r3.4Dg0001002.3	chr4D：238726991-238732774	641	69784.3	5.77	50.15	77.72	-0.428	chloroplast
AsbHLH086	AVESA.00001b.r3.3Cg0001303.6	chr3C：273433671-273437022	400	42815.3	5.24	61.39	75.88	-0.231	nucleus
AsbHLH178	AVESA.00001b.r3.5Cg0000043.14	chr5C：9032795-9035607	256	27382.7	8.33	59.66	63.79	-0.529	nucleus
AsbHLH134	AVESA.00001b.r3.4Dg0002054.9	chr4D：323037121-323039702	391	41740.7	6.83	68.15	54.07	-0.632	nucleus
AsbHLH102	AVESA.00001b.r3.4Ag0000646.3	chr4A：204221127-204226882	867	94007.8	6.55	45.83	78.72	-0.35	nucleus
AsbHLH176	AVESA.00001b.r3.5Ag0002855.2	chr5A：449574203-449576723	362	38350.8	5.3	48.92	63.45	-0.469	nucleus
AsbHLH180	AVESA.00001b.r3.5Cg0000388.11	chr5C：75387646-75392975	305	33245.6	5.15	57.8	64.03	-0.771	nucleus
AsbHLH256	AVESA.00001b.r3.7Dg0000505.4	chr7D：44190082-44193012	391	42089.1	6.84	60.92	61	-0.582	nucleus
AsbHLH222	AVESA.00001b.r3.6Dg0000899.2	chr6D：224996043-224998878	482	51999.7	6.14	53.72	60.27	-0.596	nucleus
AsbHLH109	AVESA.00001b.r3.4Ag0001819.2	chr4A：303734790-303738274	431	46432.4	5.75	60.66	76.75	-0.253	nucleus
AsbHLH151	AVESA.00001b.r3.4Dg0003587.2	chr4D：425080420-425083686	382	39653.9	5.14	63.8	70.24	-0.122	nucleus
AsbHLH165	AVESA.00001b.r3.5Ag0000875.2	chr5A：78927829-78929806	291	31734.5	5.4	62.05	73.54	-0.734	nucleus
AsbHLH148	AVESA.00001b.r3.4Dg0003420.2	chr4D：412874846-412879171	422	45295.7	9.76	73.41	54.69	-0.723	nucleus
AsbHLH032	AVESA.00001b.r3.2Ag0001771.20	chr2A：364521670-364528065	563	62687.6	5.18	52.6	79.36	-0.441	nucleus
AsbHLH260	AVESA.00001b.r3.7Dg0000845.5	chr7D：83051978-83055333	326	35369.5	6.56	54.52	59.02	-0.6	nucleus
AsbHLH216	AVESA.00001b.r3.6Cg0003201.2	chr6C：564810222-564815482	663	71907.6	5.72	39.47	77.63	-0.388	nucleus
AsbHLH113	AVESA.00001b.r3.4Ag0003461.2	chr4A：428795216-428798506	377	39142.3	5.15	64.99	69.07	-0.148	nucleus
AsbHLH129	AVESA.00001b.r3.4Dg0001705.2	chr4D：303246375-303248851	346	37603.6	5.88	55.28	73.21	-0.358	nucleus
AsbHLH239	AVESA.00001b.r3.7Ag0001851.11	chr7A：170277143-170282868	341	37299	5.55	59.78	62.43	-0.83	nucleus
AsbHLH192	AVESA.00001b.r3.5Cg0002715.3	chr5C：557785875-557791626	854	95789.3	5.62	46.58	96.77	-0.145	nucleus
AsbHLH225	AVESA.00001b.r3.6Dg0001304.3	chr6D：260368128-260371851	353	36884.2	5.52	50.12	70.88	-0.28	nucleus
AsbHLH038	AVESA.00001b.r3.2Cg0000194.2	chr2C：19875127-19877925	262	29536.1	6.61	68.14	70.65	-0.79	nucleus

## Sheet: Sheet1
Gene Name	Gene ID	Chr Location	Number of Amino Acid	Molecular Weight	Theoretical pI	Instability Index	Aliphatic Index	Grand Average of Hydropathicity	Subcellular Location
AsbHLH096	AVESA.00001b.r3.3Dg0001515.1	chr3D：346493569-346495467	506	53787.6	6.57	46.4	75.93	-0.314	chloroplast
AsbHLH246	AVESA.00001b.r3.7Cg0000831.1	chr7C：56773833-56788811	289	31966.7	6.72	66.45	64.22	-0.659	chloroplast
AsbHLH054	AVESA.00001b.r3.2Dg0000295.1	chr2D：32912539-32916289	567	59161.9	5.68	56.14	77.41	-0.202	nucleus
AsbHLH106	AVESA.00001b.r3.4Ag0001697.1	chr4A：295786815-295790662	422	44771.8	6.38	66.82	53.06	-0.625	chloroplast
AsbHLH183	AVESA.00001b.r3.5Cg0002023.1	chr5C：487049390-487052712	442	44833.4	6.3	54.71	69.07	-0.292	nucleus
AsbHLH063	AVESA.00001b.r3.2Dg0003022.1	chr2D：388753374-388756043	238	26308.3	9.12	48.93	64.41	-0.869	nucleus
AsbHLH016	AVESA.00001b.r3.1Dg0000974.1	chr1D：270696575-270699637	727	78349.6	6.28	58.87	66.18	-0.55	nucleus
AsbHLH118	AVESA.00001b.r3.4Cg0000631.1	chr4C：47784362-47787309	257	28742.3	6.98	67.97	72.45	-0.732	nucleus
AsbHLH173	AVESA.00001b.r3.5Ag0002713.1	chr5A：440495168-440502773	443	47334.3	6.18	54.73	66.64	-0.587	nucleus
AsbHLH036	AVESA.00001b.r3.2Ag0002190.1	chr2A：392480739-392482073	299	32235.1	6.09	55.06	81.61	-0.346	nucleus
AsbHLH163	AVESA.00001b.r3.5Ag0000326.1	chr5A：23264522-23267899	417	44047.2	5.39	72.79	70.05	-0.493	nucleus
AsbHLH117	AVESA.00001b.r3.4Ag0003650.1	chr4A：443936217-443939997	254	27952.9	7.68	33.22	89.8	-0.246	nucleus
AsbHLH110	AVESA.00001b.r3.4Ag0003297.1	chr4A：415580719-415585299	365	39115.5	7.71	73.54	54.66	-0.673	nucleus
AsbHLH119	AVESA.00001b.r3.4Cg0001070.1	chr4C：78128205-78129897	339	36780.7	5.89	55.6	67.14	-0.438	nucleus
AsbHLH209	AVESA.00001b.r3.6Ag0001619.1	chr6A：297453810-297457444	448	46711.4	5.19	51.51	73.08	-0.255	nucleus
AsbHLH185	AVESA.00001b.r3.5Cg0002301.1	chr5C：523866200-523868074	342	36370.9	6.07	58.58	72.92	-0.29	nucleus
AsbHLH139	AVESA.00001b.r3.4Dg0003004.1	chr4D：380533493-380536672	376	39126.3	5.33	63.88	69.26	-0.137	nucleus
AsbHLH074	AVESA.00001b.r3.3Ag0000464.1	chr3A：42652319-42653852	236	25956	6.24	74.5	56.74	-0.709	nucleus
AsbHLH095	AVESA.00001b.r3.3Dg0001199.1	chr3D：301323899-301327022	247	26568.5	4.55	46.83	68.26	-0.46	chloroplast
AsbHLH221	AVESA.00001b.r3.6Dg0000889.1	chr6D：223849403-223854887	256	28196.7	8.55	29.26	94.8	-0.2	chloroplast
AsbHLH011	AVESA.00001b.r3.1Cg0000658.1	chr1C：75289822-75293030	597	65251.5	7.71	48.34	73.52	-0.476	nucleus
AsbHLH214	AVESA.00001b.r3.6Cg0001330.1	chr6C：125738881-125741588	298	31949.1	5.52	58.64	63.99	-0.588	nucleus
AsbHLH266	AVESA.00001b.r3.7Dg0003134.1	chr7D：494981517-494983162	394	42206.8	5.29	54.67	74.67	-0.302	nucleus
AsbHLH162	AVESA.00001b.r3.5Ag0000196.1	chr5A：14388867-14390507	347	37394.7	5.42	68.52	68.1	-0.493	mitochondrion
AsbHLH204	AVESA.00001b.r3.6Ag0000970.1	chr6A：221815538-221820164	396	44015.7	6.82	69.66	64.09	-0.882	nucleus
AsbHLH023	AVESA.00001b.r3.2Ag0000553.1	chr2A：209721005-209724448	285	30809	6.41	53.55	72.74	-0.432	chloroplast
AsbHLH172	AVESA.00001b.r3.5Ag0002709.1	chr5A：439343876-439346758	450	47216.3	6.24	63.4	54.71	-0.594	nucleus
AsbHLH189	AVESA.00001b.r3.5Cg0002467.1	chr5C：538818791-538821214	415	43878	6.1	51.56	63.35	-0.43	nucleus
AsbHLH007	AVESA.00001b.r3.1Ag0002540.1	chr1A：410882254-410887531	255	28535.3	7.71	54.95	77.29	-0.816	nucleus
AsbHLH076	AVESA.00001b.r3.3Ag0000830.1	chr3A：74850064-74852932	432	46719.2	5.92	67.31	71.41	-0.457	chloroplast
AsbHLH249	AVESA.00001b.r3.7Cg0001304.1	chr7C：100403958-100409497	462	49169.8	6.82	61.93	51.3	-0.667	nucleus
AsbHLH149	AVESA.00001b.r3.4Dg0003500.1	chr4D：419021448-419024856	464	48996.6	6.14	52.66	57.72	-0.625	nucleus
AsbHLH049	AVESA.00001b.r3.2Cg0002789.1	chr2C：540654983-540656644	192	21978	9.3	97.35	61.98	-0.89	nucleus
AsbHLH090	AVESA.00001b.r3.3Dg0000183.1	chr3D：16698638-16703921	273	28585.2	8.94	49.81	79.01	-0.216	nucleus
AsbHLH048	AVESA.00001b.r3.2Cg0002474.1	chr2C：519136034-519139896	372	41692.2	6.07	64.52	77.37	-0.498	nucleus
AsbHLH088	AVESA.00001b.r3.3Cg0001867.1	chr3C：485489292-485492762	699	76619.9	9.57	51.71	75.38	-0.544	nucleus
AsbHLH105	AVESA.00001b.r3.4Ag0001472.1	chr4A：283310304-283313311	281	31210.9	7.8	59.78	66.05	-0.665	chloroplast
AsbHLH068	AVESA.00001b.r3.2Dg0003432.1	chr2D：486059295-486062688	289	31602.8	5.07	53.31	84.71	-0.199	nucleus
AsbHLH014	AVESA.00001b.r3.1Dg0000190.1	chr1D：22996368-22999456	597	65364.7	7.01	44.22	76.45	-0.463	nucleus
AsbHLH247	AVESA.00001b.r3.7Cg0000904.1	chr7C：61731128-61734555	403	44824.6	8.97	60.76	59.35	-0.693	nucleus
AsbHLH064	AVESA.00001b.r3.2Dg0003050.1	chr2D：402235761-402239183	228	24599.2	8.89	54.09	82.28	-0.326	chloroplast
AsbHLH097	AVESA.00001b.r3.3Dg0002027.1	chr3D：385443571-385445781	416	44555.8	7.7	62.64	57.84	-0.497	nucleus
AsbHLH005	AVESA.00001b.r3.1Ag0001513.1	chr1A：331074685-331077106	238	25915.4	6.92	55.11	70.71	-0.558	nucleus
AsbHLH104	AVESA.00001b.r3.4Ag0001374.1	chr4A：278429904-278433567	324	35838.2	6	51.4	60.25	-0.668	nucleus
AsbHLH055	AVESA.00001b.r3.2Dg0000523.1	chr2D：53479958-53482569	280	29746.6	5.26	50.15	64.29	-0.546	nucleus
AsbHLH270	AVESA.00001b.r3.7Dg0003630.1	chr7D：525499224-525502048	354	37400.2	5.62	40.37	76.41	-0.171	nucleus
AsbHLH198	AVESA.00001b.r3.5Dg0001960.1	chr5D：371793123-371795824	339	35270.2	5.42	43.64	76.46	-0.307	nucleus
AsbHLH220	AVESA.00001b.r3.6Dg0000770.1	chr6D：207542725-207544873	359	38588.4	6.26	51.48	63.98	-0.505	nucleus
AsbHLH056	AVESA.00001b.r3.2Dg0001383.1	chr2D：139715708-139721706	161	17433.6	9.24	56.71	60.62	-0.716	nucleus
AsbHLH071	AVESA.00001b.r3.2Dg0003521.1	chr2D：498950982-498952463	363	39384.8	5.02	53.82	72.78	-0.537	nucleus
AsbHLH215	AVESA.00001b.r3.6Cg0003058.1	chr6C：526353737-526355505	345	36921.4	8.05	47.7	63.74	-0.53	nucleus
AsbHLH116	AVESA.00001b.r3.4Ag0003649.1	chr4A：443814478-443819217	245	26965.5	8.52	40.58	72.49	-0.516	nucleus
AsbHLH060	AVESA.00001b.r3.2Dg0001696.1	chr2D：160075606-160079584	394	42812.2	5.01	61.19	84.49	-0.313	nucleus
AsbHLH213	AVESA.00001b.r3.6Cg0000680.1	chr6C：65559406-65565360	297	30918	7.11	52.66	82.73	-0.168	chloroplast
AsbHLH009	AVESA.00001b.r3.1Ag0002977.1	chr1A：468437840-468439925	422	45489.5	5.08	68.72	72.16	-0.539	nucleus
AsbHLH253	AVESA.00001b.r3.7Dg0000301.1	chr7D：24519070-24522346	441	47982.8	5.7	53.33	52.72	-0.794	nucleus
AsbHLH070	AVESA.00001b.r3.2Dg0003484.1	chr2D：493860046-493863220	432	45520.6	5.72	54.02	63.43	-0.421	nucleus
AsbHLH051	AVESA.00001b.r3.2Cg0002884.1	chr2C：546031058-546032182	278	29864.6	6.08	52.69	84.6	-0.245	nucleus
AsbHLH120	AVESA.00001b.r3.4Cg0001818.1	chr4C：178849031-178852425	271	28798.2	5.28	40.33	42.84	-0.91	nucleus
AsbHLH089	AVESA.00001b.r3.3Cg0002200.1	chr3C：538874439-538876547	483	51223.8	7.23	44.56	76.09	-0.321	nucleus
AsbHLH233	AVESA.00001b.r3.7Ag0001302.1	chr7A：107183734-107186765	545	58627.1	6.19	56.69	60	-0.626	nucleus
AsbHLH250	AVESA.00001b.r3.7Cg0001723.1	chr7C：169246019-169256499	812	88295.1	6.6	47.61	78.28	-0.393	nucleus
AsbHLH021	AVESA.00001b.r3.1Dg0003425.1	chr1D：465189216-465191040	354	38237.2	5.44	51.14	73.87	-0.318	nucleus
AsbHLH040	AVESA.00001b.r3.2Cg0001236.1	chr2C：319171586-319175578	321	34385.9	8.14	57.84	68.57	-0.506	nucleus
AsbHLH203	AVESA.00001b.r3.6Ag0000399.1	chr6A：54470139-54473552	629	67895.4	9.49	64.4	69.46	-0.406	nucleus
AsbHLH161	AVESA.00001b.r3.5Ag0000185.1	chr5A：12860239-12864003	302	33067	5.74	55.05	67.88	-0.582	nucleus
AsbHLH017	AVESA.00001b.r3.1Dg0001474.1	chr1D：321877341-321879581	422	45536.5	5.12	64.48	73.29	-0.546	nucleus
AsbHLH210	AVESA.00001b.r3.6Ag0001693.1	chr6A：301163055-301167104	295	30724.7	7.84	57.55	77.69	-0.278	golgi apparatus
AsbHLH094	AVESA.00001b.r3.3Dg0000740.1	chr3D：106537260-106540295	614	65392.7	6.43	58.46	68.45	-0.402	nucleus
AsbHLH080	AVESA.00001b.r3.3Ag0001967.1	chr3A：395985939-395987845	507	54016.8	6.27	49.72	75.19	-0.341	nucleus
AsbHLH061	AVESA.00001b.r3.2Dg0002092.1	chr2D：183080722-183083824	428	44959.2	6.67	55.6	62.62	-0.369	chloroplast
AsbHLH029	AVESA.00001b.r3.2Ag0000961.1	chr2A：284772234-284773899	355	38677.9	5.02	52.45	72.79	-0.572	nucleus
AsbHLH251	AVESA.00001b.r3.7Cg0002592.1	chr7C：444301292-444304618	431	45592.7	9.31	59.77	58.54	-0.529	chloroplast
AsbHLH219	AVESA.00001b.r3.6Dg0000658.1	chr6D：191216198-191220098	283	31489	8.38	65.14	66.22	-0.8	nucleus
AsbHLH020	AVESA.00001b.r3.1Dg0002975.1	chr1D：435618327-435622145	302	33111.1	5.74	55.69	66.26	-0.602	cytoplasm
AsbHLH072	AVESA.00001b.r3.3Ag0000345.1	chr3A：33124950-33126594	271	28741.2	5.77	45.53	68.82	-0.369	nucleus
AsbHLH271	AVESA.00001b.r3.Ung0000356.1	ChrUn：40894114-40896863	315	34528.6	5.56	64.44	75.94	-0.457	nucleus
AsbHLH084	AVESA.00001b.r3.3Cg0000876.1	chr3C：101857481-101860482	247	26556.6	4.58	51.77	73	-0.418	nucleus
AsbHLH087	AVESA.00001b.r3.3Cg0001524.1	chr3C：371346888-371349916	602	65140.6	7.45	59.72	66.69	-0.447	nucleus
AsbHLH240	AVESA.00001b.r3.7Ag0001858.1	chr7A：171729643-171734438	326	35253.4	6.42	54.72	59.94	-0.565	nucleus
AsbHLH044	AVESA.00001b.r3.2Cg0001580.1	chr2C：394105366-394107725	300	32562.5	4.71	63.83	80.33	-0.3	nucleus
AsbHLH177	AVESA.00001b.r3.5Ag0002979.1	chr5A：459707916-459709263	306	33053.3	6.45	66.21	80.1	-0.357	nucleus
AsbHLH212	AVESA.00001b.r3.6Cg0000615.1	chr6C：58862005-58865542	444	46556.2	5.24	51.22	70.23	-0.289	chloroplast
AsbHLH028	AVESA.00001b.r3.2Ag0000922.1	chr2A：279699904-279702779	328	34946.9	6.22	50.16	62.62	-0.581	nucleus
AsbHLH002	AVESA.00001b.r3.1Ag0000880.1	chr1A：261125966-261131925	459	49287.7	5.88	59.21	57.58	-0.532	nucleus
AsbHLH069	AVESA.00001b.r3.2Dg0003434.1	chr2D：486285675-486288033	311	34320.7	5.02	64.3	81.25	-0.305	nucleus
AsbHLH263	AVESA.00001b.r3.7Dg0001803.1	chr7D：368391018-368394506	267	28369.8	5.28	38.55	42.4	-0.91	nucleus
AsbHLH004	AVESA.00001b.r3.1Ag0001454.1	chr1A：327852224-327854366	425	45766.7	5.12	63.93	73.93	-0.546	nucleus
AsbHLH122	AVESA.00001b.r3.4Cg0002023.1	chr4C：222208033-222211267	240	26223.8	5.89	45.16	60.71	-0.635	nucleus
AsbHLH264	AVESA.00001b.r3.7Dg0002014.1	chr7D：397682046-397685770	435	45722.6	6.21	64.13	78.6	-0.186	nucleus
AsbHLH243	AVESA.00001b.r3.7Ag0002790.1	chr7A：465150884-465154073	263	28035.5	5.28	38.7	43.04	-0.915	nucleus
AsbHLH001	AVESA.00001b.r3.1Ag0000219.1	chr1A：27498243-27501077	597	65372.7	6.8	44.84	75.48	-0.465	nucleus
AsbHLH039	AVESA.00001b.r3.2Cg0000977.1	chr2C：192850077-192852648	224	24576.7	10.23	48.73	67.68	-0.746	nucleus
AsbHLH262	AVESA.00001b.r3.7Dg0001596.1	chr7D：337470159-337473387	240	26304.9	5.99	47.87	61.92	-0.63	mitochondrion
AsbHLH079	AVESA.00001b.r3.3Ag0001640.1	chr3A：348923429-348926517	247	26420.5	4.5	46.98	70.2	-0.402	chloroplast
AsbHLH211	AVESA.00001b.r3.6Ag0001916.1	chr6A：319843762-319847392	384	39585.2	6.43	64.49	66.77	-0.447	peroxisome
AsbHLH218	AVESA.00001b.r3.6Cg0003493.1	chr6C：611666799-611673981	308	31984.1	6.9	52.93	50.49	-0.691	nucleus
AsbHLH111	AVESA.00001b.r3.4Ag0003376.1	chr4A：420529860-420533138	466	49194	6.14	50	57.06	-0.61	nucleus
AsbHLH242	AVESA.00001b.r3.7Ag0002595.1	chr7A：436728547-436731814	164	17993.2	7.65	42.21	71.46	-0.607	nucleus
AsbHLH124	AVESA.00001b.r3.4Cg0003484.1	chr4C：674720208-674723703	405	42909	5.4	72.39	70.42	-0.497	chloroplast
AsbHLH208	AVESA.00001b.r3.6Ag0001483.1	chr6A：288927800-288933936	303	31581.7	6.83	55.74	50.69	-0.676	chloroplast
AsbHLH269	AVESA.00001b.r3.7Dg0003284.1	chr7D：506491577-506494472	324	34996.1	6.92	77.64	63.67	-0.626	nucleus
AsbHLH190	AVESA.00001b.r3.5Cg0002574.1	chr5C：547189671-547192413	278	30038	8.18	58.19	77.91	-0.319	nucleus
AsbHLH199	AVESA.00001b.r3.5Dg0002208.1	chr5D：391669194-391671220	338	36386.9	6.32	62.54	70.33	-0.448	nucleus
AsbHLH188	AVESA.00001b.r3.5Cg0002393.1	chr5C：532043256-532046903	403	42202.3	9.05	54.55	60.69	-0.485	nucleus
AsbHLH099	AVESA.00001b.r3.4Ag0000010.1	chr4A：2878268-2882973	334	36243.5	9.81	64.82	71.32	-0.817	nucleus
AsbHLH132	AVESA.00001b.r3.4Dg0001918.1	chr4D：313779038-313781591	304	31928.7	6.24	77.48	64.01	-0.436	nucleus
AsbHLH041	AVESA.00001b.r3.2Cg0001394.1	chr2C：358942448-358946073	173	18640.4	5.7	61.62	62.14	-0.328	nucleus
AsbHLH050	AVESA.00001b.r3.2Cg0002860.1	chr2C：544463612-544466625	470	49985.8	6.85	57.1	62.6	-0.388	nucleus
AsbHLH047	AVESA.00001b.r3.2Cg0002179.1	chr2C：491554234-491582261	162	17550.7	9.27	63.86	58.46	-0.721	nucleus
AsbHLH015	AVESA.00001b.r3.1Dg0000868.1	chr1D：253080974-253086086	456	49083.5	6.27	60.53	58.84	-0.519	nucleus
AsbHLH107	AVESA.00001b.r3.4Ag0001786.1	chr4A：300445021-300448287	280	30039.9	5.98	53.72	69.43	-0.531	nucleus
AsbHLH127	AVESA.00001b.r3.4Dg0001483.1	chr4D：287131744-287133928	351	37928.3	6.08	51.49	70.94	-0.5	nucleus
AsbHLH226	AVESA.00001b.r3.6Dg0001371.1	chr6D：263184279-263188833	295	30678.6	7.84	55.16	80.03	-0.259	nucleus
AsbHLH100	AVESA.00001b.r3.4Ag0000422.1	chr4A：171363908-171367543	389	40192.7	7.3	51.14	74.68	-0.261	nucleus
AsbHLH207	AVESA.00001b.r3.6Ag0001216.1	chr6A：261673396-261676242	482	52003.7	6.25	55.01	59.67	-0.602	nucleus
AsbHLH010	AVESA.00001b.r3.1Ag0003031.2	chr1A：473611286-473614307	235	25785.2	7.7	55.51	69.53	-0.629	nucleus
AsbHLH156	AVESA.00001b.r3.4Dg0003750.1	chr4D：440245971-440249956	194	21501.8	9.11	35.18	92.99	-0.251	nucleus
AsbHLH200	AVESA.00001b.r3.5Dg0002235.1	chr5D：392928113-392931232	450	46808.8	6.35	61.74	55.16	-0.574	nucleus
AsbHLH217	AVESA.00001b.r3.6Cg0003215.1	chr6C：568234962-568237647	492	53188	6.18	51.37	60.2	-0.573	nucleus
AsbHLH131	AVESA.00001b.r3.4Dg0001809.2	chr4D：308365526-308370871	287	31950.7	8.88	61.71	66.41	-0.687	chloroplast
AsbHLH138	AVESA.00001b.r3.4Dg0002848.1	chr4D：370047414-370052230	368	39611.1	8.18	73.37	55.24	-0.701	nucleus
AsbHLH232	AVESA.00001b.r3.7Ag0001144.1	chr7A：91699205-91700397	131	14426.1	9.23	91.63	76.03	-0.644	chloroplast
AsbHLH229	AVESA.00001b.r3.7Ag0000513.1	chr7A：47385297-47387233	265	28638.8	7.88	59.95	82.53	-0.261	nucleus
AsbHLH234	AVESA.00001b.r3.7Ag0001394.1	chr7A：115162134-115165783	566	59066.8	5.47	55.43	77.72	-0.171	nucleus
AsbHLH027	AVESA.00001b.r3.2Ag0000868.1	chr2A：271432895-271435271	281	31075.5	5.63	59.79	88.19	-0.152	nucleus
AsbHLH003	AVESA.00001b.r3.1Ag0000985.1	chr1A：278509224-278512111	822	89054	6.92	63.35	65.86	-0.533	chloroplast
AsbHLH194	AVESA.00001b.r3.5Cg0003007.1	chr5C：584084387-584088077	424	42641.5	8.95	61.32	59.36	-0.407	nucleus
AsbHLH228	AVESA.00001b.r3.7Ag0000320.1	chr7A：24455337-24457662	495	52751.5	6.17	74.45	56.38	-0.585	nucleus
AsbHLH030	AVESA.00001b.r3.2Ag0001769.1	chr2A：364415162-364421632	380	41667.8	4.72	48.47	84.45	-0.402	nucleus
AsbHLH137	AVESA.00001b.r3.4Dg0002173.1	chr4D：329688059-329691577	434	46522.3	5.23	61.7	75.76	-0.248	nucleus
AsbHLH126	AVESA.00001b.r3.4Dg0001377.1	chr4D：278203363-278208684	461	49135.8	6.44	58.42	52.45	-0.662	nucleus
AsbHLH067	AVESA.00001b.r3.2Dg0003379.1	chr2D：476825115-476830706	407	46613.9	5.89	46.27	80	-0.529	nucleus
AsbHLH241	AVESA.00001b.r3.7Ag0002476.1	chr7A：416747378-416751269	412	43370.1	7.78	59.96	60.32	-0.447	nucleus
AsbHLH093	AVESA.00001b.r3.3Dg0000356.1	chr3D：32994926-32998657	735	80538	9.62	55.38	70.63	-0.6	nucleus
AsbHLH261	AVESA.00001b.r3.7Dg0001482.1	chr7D：318454140-318457564	445	47014.5	8.87	59.88	64.61	-0.426	chloroplast
AsbHLH033	AVESA.00001b.r3.2Ag0001772.1	chr2A：364730877-364734533	583	64102.5	5.23	61.74	79.02	-0.294	nucleus
AsbHLH205	AVESA.00001b.r3.6Ag0001082.1	chr6A：241279378-241281635	359	38662.5	6.4	53.12	64.51	-0.518	peroxisome
AsbHLH103	AVESA.00001b.r3.4Ag0001016.1	chr4A：248460721-248465823	457	48573.2	6.21	58.19	54.4	-0.605	nucleus
AsbHLH257	AVESA.00001b.r3.7Dg0000588.1	chr7D：54317813-54320270	390	41525	5.67	48.78	58.62	-0.6	nucleus
AsbHLH123	AVESA.00001b.r3.4Cg0002210.1	chr4C：262477135-262483255	267	29138.2	9.3	55.54	69.81	-0.89	nucleus
AsbHLH098	AVESA.00001b.r3.3Dg0002446.1	chr3D：444935818-444938532	513	55018.4	5.89	74.71	63.53	-0.452	nucleus
AsbHLH182	AVESA.00001b.r3.5Cg0001251.1	chr5C：326826541-326832427	893	97419.5	6.11	45.27	74.02	-0.42	nucleus
AsbHLH081	AVESA.00001b.r3.3Ag0001974.1	chr3A：396571184-396573923	394	40829.2	6.23	37.19	65	-0.325	nucleus
AsbHLH193	AVESA.00001b.r3.5Cg0002968.1	chr5C：580965347-580971014	481	52089.9	4.99	57.68	74.1	-0.455	nucleus
AsbHLH252	AVESA.00001b.r3.7Cg0002919.1	chr7C：534813311-534815936	263	29203.8	9.06	65.9	53.57	-0.743	nucleus
AsbHLH171	AVESA.00001b.r3.5Ag0002685.1	chr5A：438142236-438144329	315	33334.5	8.97	65.22	69.59	-0.362	chloroplast
AsbHLH057	AVESA.00001b.r3.2Dg0001692.1	chr2D：159906370-159912372	380	41980.3	4.78	50.15	85.97	-0.413	nucleus
AsbHLH078	AVESA.00001b.r3.3Ag0001169.1	chr3A：134768871-134772381	542	58033.3	6.3	57.32	66.75	-0.431	nucleus
AsbHLH062	AVESA.00001b.r3.2Dg0002608.1	chr2D：232593398-232598217	254	27968.8	6.1	51.52	64.25	-0.632	nucleus
AsbHLH265	AVESA.00001b.r3.7Dg0002165.1	chr7D：414061884-414068643	315	33263.5	8.97	59.55	69.81	-0.463	nucleus
AsbHLH035	AVESA.00001b.r3.2Ag0002166.1	chr2A：391420994-391424032	476	50307.5	7.57	58.87	67.98	-0.34	nucleus
AsbHLH170	AVESA.00001b.r3.5Ag0002622.1	chr5A：432518302-432519575	242	25889.3	6.15	67.24	77.23	-0.198	nucleus
AsbHLH254	AVESA.00001b.r3.7Dg0000382.1	chr7D：31224045-31227783	596	62492.8	5.65	54.14	78.05	-0.153	nucleus
AsbHLH077	AVESA.00001b.r3.3Ag0000908.1	chr3A：81350939-81354519	736	80064.6	9.65	54.78	70.56	-0.587	nucleus
AsbHLH130	AVESA.00001b.r3.4Dg0001720.1	chr4D：304108880-304112409	324	35809.2	5.94	51.76	59.04	-0.662	nucleus
AsbHLH237	AVESA.00001b.r3.7Ag0001610.1	chr7A：139839393-139841939	390	41704.3	5.57	49.6	58.62	-0.597	nucleus
AsbHLH195	AVESA.00001b.r3.5Dg0000465.1	chr5D：49257267-49259243	227	25208.2	5.39	66.38	70.97	-0.869	nucleus
AsbHLH034	AVESA.00001b.r3.2Ag0001773.1	chr2A：364882151-364888264	350	38493	5.27	58.21	90	-0.257	nucleus
AsbHLH245	AVESA.00001b.r3.7Cg0000592.1	chr7C：42241745-42245907	417	44231.3	6.16	69.56	53.93	-0.625	nucleus
AsbHLH037	AVESA.00001b.r3.2Ag0002554.1	chr2A：422136983-422150484	311	32874.1	8.99	59.51	69.81	-0.452	nucleus
AsbHLH018	AVESA.00001b.r3.1Dg0001530.1	chr1D：324751105-324753696	315	34103.9	9.14	61.37	71.46	-0.489	nucleus
AsbHLH186	AVESA.00001b.r3.5Cg0002325.1	chr5C：525377854-525380901	440	46314.4	6.38	61.59	54.18	-0.608	nucleus
AsbHLH184	AVESA.00001b.r3.5Cg0002072.1	chr5C：492636487-492639345	340	35164.3	5.8	44.04	77.97	-0.258	nucleus
AsbHLH008	AVESA.00001b.r3.1Ag0002610.1	chr1A：416456221-416458936	280	29719.5	5.16	50.92	63.93	-0.545	nucleus
AsbHLH248	AVESA.00001b.r3.7Cg0000921.1	chr7C：63147600-63149940	343	37408.4	5.74	55.28	74.4	-0.368	nucleus
AsbHLH181	AVESA.00001b.r3.5Cg0000395.1	chr5C：76215902-76219856	280	30370.9	7.79	44.05	65.57	-0.574	nucleus
AsbHLH244	AVESA.00001b.r3.7Cg0000505.1	chr7C：36710738-36714656	322	34377.7	7.23	57.28	65.56	-0.627	nucleus
AsbHLH223	AVESA.00001b.r3.6Dg0001172.1	chr6D：250427923-250434483	308	31884	7.18	57.93	49.55	-0.675	nucleus
AsbHLH022	AVESA.00001b.r3.2Ag0000480.1	chr2A：178429802-178432344	192	21146.7	9.57	53.92	64.58	-0.776	nucleus
AsbHLH174	AVESA.00001b.r3.5Ag0002782.1	chr5A：444929905-444933262	493	52265.6	9.34	59.42	58.9	-0.554	nucleus
AsbHLH121	AVESA.00001b.r3.4Cg0001827.1	chr4C：180136277-180140052	268	29555.2	5.23	73.19	68.1	-0.579	nucleus
AsbHLH075	AVESA.00001b.r3.3Ag0000726.1	chr3A：64515967-64520559	271	28516.2	9.03	42.35	86.13	-0.156	nucleus
AsbHLH227	AVESA.00001b.r3.7Ag0000266.4	chr7A：20527637-20531663	292	31473.4	6	62.22	63.22	-0.417	nucleus
AsbHLH083	AVESA.00001b.r3.3Cg0000686.1	chr3C：66832879-66836605	269	28341.9	9.15	51.06	79.81	-0.244	nucleus
AsbHLH026	AVESA.00001b.r3.2Ag0000866.1	chr2A：271292842-271296277	280	30472.7	5.05	50.21	84	-0.179	nucleus
AsbHLH045	AVESA.00001b.r3.2Cg0001638.1	chr2C：402532131-402535489	296	30357.7	6.95	62.9	64.26	-0.425	nucleus
AsbHLH258	AVESA.00001b.r3.7Dg0000838.1	chr7D：82463528-82469905	257	27146.5	9.4	71.3	59.34	-0.526	nucleus
AsbHLH140	AVESA.00001b.r3.4Dg0003175.1	chr4D：395540940-395549377	269	29255.6	9.18	36.12	83.38	-0.308	nucleus
AsbHLH230	AVESA.00001b.r3.7Ag0001004.1	chr7A：80816850-80822454	475	51582.4	4.99	53.52	72.76	-0.436	nucleus
AsbHLH012	AVESA.00001b.r3.1Cg0001681.1	chr1C：425238332-425241134	761	82253.2	6.42	64.09	66.16	-0.531	nucleus
AsbHLH201	AVESA.00001b.r3.5Dg0002239.1	chr5D：393742298-393749871	514	54928.4	6.24	55.76	62.02	-0.68	nucleus
AsbHLH238	AVESA.00001b.r3.7Ag0001851.1	chr7A：170277093-170282865	256	26886.1	9.37	70.34	54.61	-0.587	nucleus
AsbHLH024	AVESA.00001b.r3.2Ag0000716.1	chr2A：244135847-244139587	414	44011.1	5.78	63.77	62.37	-0.483	nucleus
AsbHLH179	AVESA.00001b.r3.5Cg0000388.1	chr5C：75387543-75392980	457	49245.6	6.33	63.09	61.82	-0.705	nucleus
AsbHLH091	AVESA.00001b.r3.3Dg0000288.1	chr3D：26108085-26111128	429	46557.9	5.85	65.1	71.45	-0.47	nucleus
AsbHLH168	AVESA.00001b.r3.5Ag0002421.1	chr5A：413798388-413801102	213	22155	10.54	57.22	70.7	-0.288	nucleus
AsbHLH143	AVESA.00001b.r3.4Dg0003177.1	chr4D：395658411-395661160	239	26173.7	8.75	43.73	76.78	-0.47	nucleus
AsbHLH267	AVESA.00001b.r3.7Dg0003159.1	chr7D：496857196-496862696	445	48223	5.4	54.64	76.13	-0.431	nucleus
AsbHLH042	AVESA.00001b.r3.2Cg0001577.1	chr2C：393848924-393852733	226	24595.8	4.84	55.03	89.87	-0.186	nucleus
AsbHLH052	AVESA.00001b.r3.2Dg0000207.1	chr2D：24936767-24940329	540	58703.1	6.94	55.73	53.89	-0.727	nucleus
AsbHLH166	AVESA.00001b.r3.5Ag0001736.1	chr5A：316153353-316159091	898	98139.5	6.14	44.7	74.04	-0.38	nucleus
AsbHLH159	AVESA.00001b.r3.4Dg0003752.1	chr4D：440294106-440296630	239	26266.9	8.24	38.1	84.06	-0.429	nucleus
AsbHLH135	AVESA.00001b.r3.4Dg0002142.1	chr4D：327615871-327619249	280	30039.9	5.98	53.72	69.43	-0.531	nucleus
AsbHLH145	AVESA.00001b.r3.4Dg0003178.1	chr4D：395755180-395758020	239	26304.9	7.68	38.46	84.48	-0.45	nucleus
AsbHLH154	AVESA.00001b.r3.4Dg0003749.1	chr4D：440150445-440154095	244	26835.2	8.56	41.63	70.41	-0.577	chloroplast
AsbHLH114	AVESA.00001b.r3.4Ag0003647.1	chr4A：443760887-443770508	240	26245.8	8.48	40.29	75.25	-0.455	nucleus
AsbHLH235	AVESA.00001b.r3.7Ag0001527.1	chr7A：129336162-129339333	391	42145.2	6.84	62.38	60.74	-0.591	nucleus
AsbHLH133	AVESA.00001b.r3.4Dg0002054.1	chr4D：323036709-323040711	423	44814	6.6	68.81	54.11	-0.607	chloroplast
AsbHLH157	AVESA.00001b.r3.4Dg0003751.1	chr4D：440264766-440267729	237	26000.5	8.74	36.33	76.96	-0.459	nucleus
AsbHLH196	AVESA.00001b.r3.5Dg0001309.1	chr5D：273161389-273167218	896	97530.6	6.09	44.35	74.01	-0.396	nucleus
AsbHLH152	AVESA.00001b.r3.4Dg0003748.1	chr4D：440132415-440136411	253	27762.5	8.69	40.73	76.72	-0.475	nucleus
AsbHLH065	AVESA.00001b.r3.2Dg0003270.1	chr2D：458397706-458401361	378	40149.8	5.47	64.86	62.12	-0.535	nucleus
AsbHLH031	AVESA.00001b.r3.2Ag0001771.1	chr2A：364521614-364528147	417	46119	5.17	49.51	82.54	-0.482	nucleus
AsbHLH085	AVESA.00001b.r3.3Cg0001303.1	chr3C：273432994-273437020	245	25649.4	5.23	64.01	58.61	-0.321	nucleus
AsbHLH058	AVESA.00001b.r3.2Dg0001695.1	chr2D：159993125-160000470	391	43070.3	4.73	52.65	84.32	-0.434	nucleus
AsbHLH101	AVESA.00001b.r3.4Ag0000646.1	chr4A：204221120-204226922	888	96177.3	6.41	45.98	79.5	-0.326	nucleus
AsbHLH175	AVESA.00001b.r3.5Ag0002855.1	chr5A：449574201-449576591	295	31089.2	9.26	50.95	67.9	-0.449	nucleus
AsbHLH255	AVESA.00001b.r3.7Dg0000505.1	chr7D：44189933-44192315	300	32057.9	9.05	67.03	57.03	-0.613	nucleus
AsbHLH150	AVESA.00001b.r3.4Dg0003587.1	chr4D：425080234-425083686	236	24074.2	4.88	59.08	67.58	-0.094	nucleus
AsbHLH108	AVESA.00001b.r3.4Ag0001819.1	chr4A：303734787-303738262	270	28685.9	6.04	65.73	62.56	-0.346	nucleus
AsbHLH147	AVESA.00001b.r3.4Dg0003420.1	chr4D：412874836-412878947	426	45725.2	9.77	72.82	55.09	-0.713	nucleus
AsbHLH164	AVESA.00001b.r3.5Ag0000875.1	chr5A：78927826-78929806	161	17728.1	8.83	45.8	84.91	-0.578	nucleus
AsbHLH112	AVESA.00001b.r3.4Ag0003461.1	chr4A：428795203-428798506	226	23014.8	4.8	61.56	58.1	-0.176	nucleus
AsbHLH128	AVESA.00001b.r3.4Dg0001705.1	chr4D：303246316-303248845	336	36535.2	5.68	62.41	71.9	-0.362	chloroplast
AsbHLH191	AVESA.00001b.r3.5Cg0002715.2	chr5C：557785875-557791591	1168	132089	6.47	48.53	94.79	-0.243	chloroplast
AsbHLH224	AVESA.00001b.r3.6Dg0001304.1	chr6D：260368094-260371861	396	41600.7	6.28	54.76	73.76	-0.288	nucleus
AsbHLH115	AVESA.00001b.r3.4Ag0003647.2	chr4A：443761018-443769050	230	24831.1	7.09	35.18	81	-0.346	nucleus
AsbHLH046	AVESA.00001b.r3.2Cg0001638.2	chr2C：402532199-402535499	425	44707.6	5.86	65.81	62.24	-0.481	nucleus
AsbHLH141	AVESA.00001b.r3.4Dg0003175.4	chr4D：395544799-395549382	242	26521.3	6.82	40.82	80.99	-0.24	nucleus
AsbHLH231	AVESA.00001b.r3.7Ag0001004.5	chr7A：80817012-80822438	224	24302.8	8.55	59.75	85.85	-0.358	nucleus
AsbHLH202	AVESA.00001b.r3.5Dg0002239.7	chr5D：393742636-393749895	341	37050.5	5.13	54.96	63.87	-0.789	nucleus
AsbHLH013	AVESA.00001b.r3.1Cg0001681.2	chr1C：425238443-425241574	724	78171.4	6.31	59.42	67.25	-0.546	nucleus
AsbHLH142	AVESA.00001b.r3.4Dg0003176.3	chr4D：395602624-395606760	230	25249.7	8.32	37.77	85.65	-0.301	nucleus
AsbHLH019	AVESA.00001b.r3.1Dg0002598.2	chr1D：397158095-397160975	493	52565.2	6.17	74.11	55.82	-0.569	chloroplast
AsbHLH187	AVESA.00001b.r3.5Cg0002335.8	chr5C：526809016-526814396	384	41782.8	6.06	58.71	58.8	-0.828	chloroplast
AsbHLH025	AVESA.00001b.r3.2Ag0000716.5	chr2A：244136001-244139652	373	39779.9	5.74	64.81	71.8	-0.364	nucleus
AsbHLH073	AVESA.00001b.r3.3Ag0000369.2	chr3A：35708963-35711402	236	24769.8	9.36	46.9	78.26	-0.381	nucleus
AsbHLH259	AVESA.00001b.r3.7Dg0000838.10	chr7D：82463597-82469905	341	37155.8	5.55	59.79	60.15	-0.851	chloroplast
AsbHLH169	AVESA.00001b.r3.5Ag0002421.2	chr5A：413798493-413801141	394	40987.6	6.08	42.3	73.22	-0.399	nucleus
AsbHLH059	AVESA.00001b.r3.2Dg0001695.12	chr2D：159995762-160000105	612	67935.6	5.16	53.1	82.76	-0.368	nucleus
AsbHLH082	AVESA.00001b.r3.3Cg0000314.2	chr3C：23651831-23654349	301	31511.7	9.7	43.34	82.46	-0.215	nucleus
AsbHLH144	AVESA.00001b.r3.4Dg0003177.2	chr4D：395658498-395661165	244	26668.4	9.07	41.35	84.34	-0.289	nucleus
AsbHLH268	AVESA.00001b.r3.7Dg0003159.8	chr7D：496857285-496862693	199	21643.6	9.07	59.62	83.42	-0.496	nucleus
AsbHLH206	AVESA.00001b.r3.6Ag0001207.6	chr6A：260318385-260323582	609	65698	5.49	38.17	82.59	-0.277	nucleus
AsbHLH043	AVESA.00001b.r3.2Cg0001577.2	chr2C：393849019-393852721	289	31387.7	4.91	50.36	91.8	-0.117	nucleus
AsbHLH053	AVESA.00001b.r3.2Dg0000207.2	chr2D：24936773-24940276	441	48068.9	5.72	50.89	52.72	-0.788	nucleus
AsbHLH167	AVESA.00001b.r3.5Ag0001736.5	chr5A：316153552-316159233	753	82639.7	6.31	46.36	70.84	-0.513	nucleus
AsbHLH160	AVESA.00001b.r3.4Dg0003752.2	chr4D：440294106-440296630	288	32006.8	9.22	32.6	90.73	-0.211	nucleus
AsbHLH092	AVESA.00001b.r3.3Dg0000288.4	chr3D：26108106-26110825	372	40337.2	6.12	65.16	72.42	-0.47	nucleus
AsbHLH136	AVESA.00001b.r3.4Dg0002142.3	chr4D：327615881-327619742	279	29940.8	5.98	54.18	68.64	-0.548	nucleus
AsbHLH146	AVESA.00001b.r3.4Dg0003178.2	chr4D：395755199-395758020	247	26908.7	6.65	37.66	90	-0.269	nucleus
AsbHLH155	AVESA.00001b.r3.4Dg0003749.2	chr4D：440150467-440154095	226	24670.9	7.79	40.83	75.13	-0.386	nucleus
AsbHLH006	AVESA.00001b.r3.1Ag0001659.2	chr1A：347327141-347329269	364	38854.3	6.59	63.03	63.98	-0.398	nucleus
AsbHLH158	AVESA.00001b.r3.4Dg0003751.3	chr4D：440264796-440267729	222	24300.6	8.88	35.85	82.57	-0.327	nucleus
AsbHLH197	AVESA.00001b.r3.5Dg0001309.3	chr5D：273161389-273167106	784	85837.5	6.41	45.09	73.64	-0.452	nucleus
AsbHLH153	AVESA.00001b.r3.4Dg0003748.2	chr4D：440132415-440136407	248	27178	8.1	39.83	83.35	-0.212	nucleus
AsbHLH236	AVESA.00001b.r3.7Ag0001527.11	chr7A：129336399-129339333	397	42976.4	8.67	61.18	65.94	-0.516	nucleus
AsbHLH066	AVESA.00001b.r3.2Dg0003270.6	chr2D：458398012-458401350	374	39755.3	5.46	64.93	62.78	-0.552	nucleus
AsbHLH125	AVESA.00001b.r3.4Dg0001002.3	chr4D：238726991-238732774	641	69784.3	5.77	50.15	77.72	-0.428	chloroplast
AsbHLH086	AVESA.00001b.r3.3Cg0001303.6	chr3C：273433671-273437022	400	42815.3	5.24	61.39	75.88	-0.231	nucleus
AsbHLH178	AVESA.00001b.r3.5Cg0000043.14	chr5C：9032795-9035607	256	27382.7	8.33	59.66	63.79	-0.529	nucleus
AsbHLH134	AVESA.00001b.r3.4Dg0002054.9	chr4D：323037121-323039702	391	41740.7	6.83	68.15	54.07	-0.632	nucleus
AsbHLH102	AVESA.00001b.r3.4Ag0000646.3	chr4A：204221127-204226882	867	94007.8	6.55	45.83	78.72	-0.35	nucleus
AsbHLH176	AVESA.00001b.r3.5Ag0002855.2	chr5A：449574203-449576723	362	38350.8	5.3	48.92	63.45	-0.469	nucleus
AsbHLH180	AVESA.00001b.r3.5Cg0000388.11	chr5C：75387646-75392975	305	33245.6	5.15	57.8	64.03	-0.771	nucleus
AsbHLH256	AVESA.00001b.r3.7Dg0000505.4	chr7D：44190082-44193012	391	42089.1	6.84	60.92	61	-0.582	nucleus
AsbHLH222	AVESA.00001b.r3.6Dg0000899.2	chr6D：224996043-224998878	482	51999.7	6.14	53.72	60.27	-0.596	nucleus
AsbHLH109	AVESA.00001b.r3.4Ag0001819.2	chr4A：303734790-303738274	431	46432.4	5.75	60.66	76.75	-0.253	nucleus
AsbHLH151	AVESA.00001b.r3.4Dg0003587.2	chr4D：425080420-425083686	382	39653.9	5.14	63.8	70.24	-0.122	nucleus
AsbHLH165	AVESA.00001b.r3.5Ag0000875.2	chr5A：78927829-78929806	291	31734.5	5.4	62.05	73.54	-0.734	nucleus
AsbHLH148	AVESA.00001b.r3.4Dg0003420.2	chr4D：412874846-412879171	422	45295.7	9.76	73.41	54.69	-0.723	nucleus
AsbHLH032	AVESA.00001b.r3.2Ag0001771.20	chr2A：364521670-364528065	563	62687.6	5.18	52.6	79.36	-0.441	nucleus
AsbHLH260	AVESA.00001b.r3.7Dg0000845.5	chr7D：83051978-83055333	326	35369.5	6.56	54.52	59.02	-0.6	nucleus
AsbHLH216	AVESA.00001b.r3.6Cg0003201.2	chr6C：564810222-564815482	663	71907.6	5.72	39.47	77.63	-0.388	nucleus
AsbHLH113	AVESA.00001b.r3.4Ag0003461.2	chr4A：428795216-428798506	377	39142.3	5.15	64.99	69.07	-0.148	nucleus
AsbHLH129	AVESA.00001b.r3.4Dg0001705.2	chr4D：303246375-303248851	346	37603.6	5.88	55.28	73.21	-0.358	nucleus
AsbHLH239	AVESA.00001b.r3.7Ag0001851.11	chr7A：170277143-170282868	341	37299	5.55	59.78	62.43	-0.83	nucleus
AsbHLH192	AVESA.00001b.r3.5Cg0002715.3	chr5C：557785875-557791626	854	95789.3	5.62	46.58	96.77	-0.145	nucleus
AsbHLH225	AVESA.00001b.r3.6Dg0001304.3	chr6D：260368128-260371851	353	36884.2	5.52	50.12	70.88	-0.28	nucleus
AsbHLH038	AVESA.00001b.r3.2Cg0000194.2	chr2C：19875127-19877925	262	29536.1	6.61	68.14	70.65	-0.79	nucleus
