# Supplementary material for: Genome-wide identification and abiotic stress response analysis of the oat bHLH gene family
Source: Front Plant Sci. 2026 Apr 20;17:1832370. doi: 10.3389/fpls.2026.1832370 (PMC13137444; doi:10.3389/fpls.2026.1832370)
Supplement: Supplementary file 3 [file Table2.xlsx]

## Sheet: Sheet1
Gene Name	Primer Sequences F	Primer Sequences R	Amplicon Lengths
AsbHLH110	ACCAACTCCATCATGTTCTCC	GCTGATCCTTGTTCTTCTTTCC	258 bp
AsbHLH121	CCGGATTTTCTGGAGAACAG	TGAACATTGCTCTTCTACCCAG	331 bp
AsbHLH204	AGGATCTGGAGGTATGGTTC	TACTCGATAACCTCCAGAAGG	267 bp
